# Supplementary material for: Effect of IL-1β on NSCLC-Derived Small Extracellular Vesicles as Actors in Mediating Cancer Progression and Evading Immune System
Source: Int J Mol Sci. 2025 Jul 16;26(14):6825. doi: 10.3390/ijms26146825 (PMC12295926; doi:10.3390/ijms26146825)
Supplement: Supplementary file 1 [file ijms-26-06825-s001.zip]

Archive with 2 entries (2 files):
- Supplementary_materials Rev2.pdf
- Supplementary_Table2.xlsx
