# Supplementary material for: Effect of IL-1β on NSCLC-Derived Small Extracellular Vesicles as Actors in Mediating Cancer Progression and Evading Immune System
Source: Int J Mol Sci. 2025 Jul 16;26(14):6825. doi: 10.3390/ijms26146825 (PMC12295926; doi:10.3390/ijms26146825)
Supplement: Supplementary file 1 [file ijms-26-06825-s001.zip › Supplementary_Table2.xlsx]

## Sheet: Foglio1
Supplementary Table 2. List of residues involved in the complexation between the fibronectin-integrin α5β1 complex and the exosomal component.
The interacting amino acid pairs are indicated, showing the specific residues from each partner involved in the binding
Receptor (fibronectin inside fibronectin-α5β1 complex)interface residue(s):
ASP 1156C 4.952
GLY 1158C 3.530
VAL 1159C 2.476
ASP 1204C 4.204
THR 1240C 4.082
ASP 1241C 3.596
ARG 1243C 3.555
PHE 1244C 3.964
THR 1245C 1.092
ASN 1246C 2.356
ILE 1247C 2.862
GLY 1248C 4.494
PRO 1249C 4.144
ASP 1250C 4.230
THR 1251C 3.590
ARG 1253C 1.797
THR 1255C 4.994
ALA 1257C 3.186
PRO 1258C 3.360
PRO 1259C 4.429
PRO 1260C 2.829
SER 1261C 4.428
ARG 1270C 4.844
GLU 1278C 2.840
ASP 1279C 4.519
VAL 1280C 2.197
ALA 1281C 4.463
GLU 1282C 3.155
LEU 1283C 3.924
SER 1284C 2.599
ILE 1285C 4.542
SER 1288C 4.441
ASN 1290C 2.713
ALA 1291C 4.490
ASN 1296C 2.775
LEU 1319C 4.337
ARG 1358C 4.564
ARG 1360C 2.063
HIS 1362C 4.414
PRO 1363C 3.643
GLU 1364C 1.506
HIS 1365C 3.148
PHE 1366C 2.719
SER 1367C 2.312
GLY 1368C 4.383
ARG 1369C 2.657
GLU 1372C 4.471
ARG 1374C 2.276
VAL 1394C 4.759
LEU 1400C 3.592
GLY 1402C 4.557
ARG 1403C 2.930
GLU 1405C 2.898
SER 1406C 3.283
PRO 1407C 2.586
LEU 1408C 3.237
ILE 1410C 3.299
Ligand (exosome) interface residue(s):
GLU 173C 3.148
HIS 75K 2.775
ILE 77K 4.791
ASP 78K 3.309
ARG 108K 2.599
ASP 209K 3.734
ARG 210K 3.155
LEU 211K 2.197
ALA 212K 2.840
ILE 226K 4.144
ILE 227K 2.586
SER 229K 3.811
GLU 230K 3.299
LEU 232K 4.168
LYS 236K 1.506
GLN 239K 2.312
SER 243K 3.625
THR 245K 3.232
TYR 246K 3.871
ASN 257K 4.852
TYR 258K 1.092
GLN 278K 4.506
LEU 280K 2.862
LYS 281K 3.076
HIS 282K 2.898
GLU 295K 2.657
LEU 296K 4.809
LEU 297K 4.459
PRO 298K 2.276
SER 300K 3.738
GLN 301K 2.930
TRP 302K 3.665
ARG 344K 2.063
LYS 378K 4.664
ARG 382K 1.797
ARG 407K 3.467
ARG 410K 2.356
TYR 411K 3.549
VAL 846K 4.967
SER 847K 4.991
PHE 874K 4.821
GLU 876K 4.337
LYS 910K 2.476
MET 912K 3.752
LEU 913K 4.953
ASP 914K 2.829
SER 916K 2.713
ASN 917K 4.044
LYS 922K 3.555
ARG 924K 3.186
SER 926K 4.952
LEU 927K 4.956
VAL 928K 2.810
Receptor-ligand interface residue pair(s):
1156C - 926K 4.952
1158C - 910K 3.530
1158C - 912K 4.556
1159C - 910K 2.476
1159C - 927K 4.956
1159C - 928K 2.810
1204C - 846K 4.967
1204C - 847K 4.991
1204C - 910K 4.204
1240C - 876K 4.869
1240C - 924K 4.082
1241C - 874K 4.821
1241C - 922K 3.596
1241C - 924K 3.701
1243C - 378K 4.664
1243C - 922K 3.555
1244C - 257K 4.852
1244C - 258K 3.964
1245C - 258K 1.092
1245C - 410K 4.645
1246C - 258K 3.996
1246C - 280K 4.545
1246C - 410K 2.356
1246C - 411K 3.549
1247C - 226K 4.422
1247C - 280K 2.862
1247C - 410K 4.712
1248C - 226K 4.494
1248C - 280K 4.961
1249C - 226K 4.144
1250C - 226K 4.230
1251C - 410K 3.590
1253C - 382K 1.797
1253C - 410K 4.442
1253C - 411K 4.538
1255C - 382K 4.994
1257C - 924K 3.186
1258C - 914K 3.882
1258C - 916K 3.360
1259C - 914K 4.429
1260C - 912K 3.752
1260C - 914K 2.829
1261C - 912K 4.881
1261C - 913K 4.953
1261C - 914K 4.428
1270C - 209K 4.844
1278C - 211K 4.573
1278C - 212K 2.840
1279C - 211K 4.519
1279C - 212K 4.684
1280C - 211K 2.197
1280C - 212K 3.398
1281C - 211K 4.463
1282C - 78K 3.309
1282C - 209K 3.734
1282C - 210K 3.155
1282C - 211K 4.759
1283C - 77K 4.791
1283C - 108K 3.924
1284C - 108K 2.599
1285C - 108K 4.542
1288C - 916K 4.441
1290C - 916K 2.713
1290C - 917K 4.044
1291C - 382K 4.490
1296C - 75K 2.775
1319C - 876K 4.337
1358C - 297K 4.703
1358C - 298K 4.834
1358C - 301K 4.564
1360C - 295K 3.305
1360C - 344K 2.063
1362C - 232K 4.414
1363C - 236K 3.643
1364C - 236K 1.506
1365C - 173C 3.148
1365C - 236K 3.247
1366C - 232K 4.168
1366C - 236K 3.062
1366C - 239K 2.719
1367C - 239K 2.312
1367C - 243K 3.625
1368C - 239K 4.383
1368C - 243K 4.650
1369C - 245K 3.232
1369C - 246K 3.871
1369C - 295K 2.657
1369C - 296K 4.809
1372C - 295K 4.612
1372C - 298K 4.471
1374C - 298K 2.276
1374C - 300K 3.738
1394C - 230K 4.759
1400C - 301K 3.592
1402C - 301K 4.557
1403C - 278K 4.506
1403C - 282K 4.879
1403C - 301K 2.930
1403C - 302K 3.665
1405C - 281K 4.330
1405C - 282K 2.898
1405C - 297K 4.459
1405C - 301K 4.444
1405C - 344K 4.368
1406C - 281K 3.283
1407C - 226K 4.632
1407C - 227K 2.586
1407C - 281K 3.076
1408C - 227K 4.978
1408C - 229K 3.811
1408C - 281K 3.237
1408C - 344K 4.819
1408C - 407K 3.467
1410C - 230K
